# Supplementary material for: Bazedoxifene and conjugated estrogen combination maintains metabolic homeostasis and benefits liver health
Source: PLoS One. 2017 Dec 21;12(12):e0189911. doi: 10.1371/journal.pone.0189911 (PMC5739449; doi:10.1371/journal.pone.0189911)
Supplement: S1 Table — (XLSX) [file pone.0189911.s001.xlsx]

## Sheet: Sheet1
relative concentration/100ul plasma	V							E2					CE							BZA								CE+BZA
1,5-anhydro-D-sorbitol	31.595	57.8386	39.5146	51.0219	42.8703	34.4959	44.735	53.4216	51.5893	43.5817	39.5525	51.8369	51.3492	48.6293	45.4653	48.1775	59.8973	28.0328	39.6415	32.1523	39.7891	54.5785	37.3586	53.1602	37.2841	24.041	27.9294	21.7533	44.889	37.5818	41.3189	45.6031	51.826
11,14,17-Eicosatrienoic acid	0.1	5.04287	4.23441	3.41776	4.02035	6.25955	0.1	4.51655		5.60609	3.8954	6.10224	3.83825	0.1	0.1	7.51256	6.212	0.1	0.1	5.10852	0.1	5.38772	4.01765	3.78064	0.1	4.09918	0.1	3.65793	0.1	3.06557	3.55669	0.1	5.20746
11-Octadecenoic acid	4.72712	9.12424	7.16913	4.07552	4.74084	5.27283	5.58987	9.4348	3.11101	2.52652	8.06937	7.18502	4.15664	4.27053	2.90286	21.8172	6.9734	18.5375	3.92578	2.00137	5.43081	5.7595	4.76964	4.43018	1.88582	4.95411	5.2229	4.39641	3.47854	3.93176	3.02028	4.60962	5.94818
1-Monohexadecanoylglycerol	1.96077	4.63945	3.822	2.54571	4.05878	5.33159	1.43396	3.21691	3.73737	3.66438	2.66577	2.9885	3.76323	3.54327	4.34619	4.7078	10.5183	4.52399	0.940852	1.99577	2.33451	3.50679	2.62781	3.30888	1.42939	2.34545	3.40902	3.30753	2.44649	3.16753	4.28993	2.71013	3.09106
1-Monooctadecanoylglycerol	1.38014	3.15709	1.67668	1.63605	1.2385	1.59775	0.913595	1.18597	1.26715	1.91355	1.08093	1.95595	2.07972	1.29708	0.930538	1.42444	6.5433	1.61662	0.726227	0.481691	1.27307	1.2588	0.917766	1.70864	0.822746	1.26934	1.68106	2.21485	0.958266	0.970861	2.31589	1.2055	1.68508
1-Oleylglycerol	0.1	3.93299	2.67985	1.36935	1.42288	2.07597	1.23726	1.19309	1.86647	1.30902	1.02932	1.38979	1.05242	1.45917	1.89674	2.20481	3.05455	2.59814	0.358772	0.1	0.805628	1.14818	1.6576	1.04904	0.1	0.1	1.13238	1.82782	0.370485	1.53197	1.24236	0.854403	0.695306
2,3-Bisphosphoglyceric acid	0.1	0.1	0.1	5.70812	4.80137	3.5018	1.86334	1.75998	2.16378	0.1	0.1	0.1	0.1	0.1	0.1	0.1	0.1	0.1	1.21645	0.1	2.77289	0.1	0.1	0.1	0.1	3.28739		0.1	0.1	0.1	2.2012	3.38016	0.1
2-AMINO-ADIPInicC ACID	0.1	0.1	0.1	1.12121	1.04971	0.1	0.1	0.1	0.1	0.637405	3.15923	0.1	2.06007	1.08666	0.708543	0.1	0.1	0.1	0.1	0.616548	0.1	1.05907	1.19099	0.1	0.522606	0.1	0.156368	0.1	1.25369	0.1	1.21829	0.1	0.759881
3-HYDROXYBUTANOIC ACID	54.562	115.77	278.15	57.2504	55.1895	45.9443	408.448	57.3383	51.5028	35.8503	48.4246	61.9081	52.8518	47.6095	59.6033	57.5912	80.5611	32.0777	159.489	39.9446	185.627	93.8487	59.6985	86.2508	44.8021	30.0576	57.6717	46.4943	64.747	130.322	66.3773	67.4985	52.9491
Hydroxyproline	0.1	0.1	0.1	1.96546	1.18468	0.1	0.1	1.07962	1.17115	1.17538	1.61614	0.583836		1.47993	0.375187	1.0923	1.53315	0.1	0.1	1.24652	0.1	0.1	1.24673	0.1	1.15985	0.1	1.64781	0.1	1.17126	0.1	2.0641	1.31687	1.07558
3-Hydroxypyruvic acid	5.33541	2.11822	2.38109	4.70525	4.44931	3.87607	0.806496	3.99745	3.3426	2.63564	4.23939	3.65783	3.20562	3.51474	4.91971	2.3637	3.25861	2.28813	1.28385	2.35518	2.20992	1.65768	5.32365	3.63955	3.24843	2.45054	3.12077	2.97762	3.70563	3.48061	6.57605	3.38799	3.59502
3-indole lactic acid	0.1	0.1	0.1	0.1	0.1	0.1	0.1	0.1	0.1	0.1	0.1	0.1	0.1	0.1	0.1	0.1	0.1	0.1	0.1	0.1	0.1	0.1	0.1	0.1	0.1	0.1	0.1	0.1	0.1	0.1	0.785304	0.1	0.1
3-methyl-2-oxobutanoic acid	0.1	0.1	0.1	0.1	0.1	0.1	5.43619	0.1	0.1	0.1	0.1	0.1	0.1	0.1	0.1	0.1	0.1	0.1	0.1	0.1	0.1	0.1	0.1	0.1	0.1	0.1	0.1	5.27388	0.1	0.1	0.1	0.1	0.1
3-Methylphenol	0.1	0.1	0.273543	0.252501	0.232792	0.163633	0.166984	0.405069	0.398529	0.1	0.127823	0.1	0.1	0.1	0.34216	0.1	0.148359	0.114912	0.245074	0.0636578	0.168316	0.230826	0.273021	0.1	0.538858	0.105533	0.1	0.1	0.101191	0.148644	0.1	0.1	0.155623
3-Phosphoglycerate	0.457897	0.949766	1.29679	2.47824	2.72707	1.34797	0.1	1.09394	1.24771	0.477691	0.463542	0.540874		0.682468	0.1	0.1	0.057749	0.1	0.290398	0.517899	1.1966	0.274872	0.0974695	0.440899	0.1	1.52495	2.27922	0.1	0.492161	1.04645	1.59829	1.75111	0.704909
4,7,10,13,16,19-Docosahexaenoic acid	2.98745	5.59974	6.08155	2.35655	6.83285	5.10191	3.00242	4.79811	3.01267	2.53082	2.30776	3.4127	2.91531	3.49139	1.11065	3.49705	7.13663	3.55358	3.26504	0.1	3.30801	2.07885	2.11911	3.93766	0.1	1.19624	3.39899	4.66928	0.1	3.41625	4.25891	1.56609	4.49136
5,8,11,14,17-Eicosapentaenoic acid	0.1	0.1	0.1	0.1	0.1	0.1	0.1	0.1	0.1	0.1	0.1	0.1	0.1	0.1	0.1	0.1	0.1	0.1	0.1	0.913955	0.1	0.1	0.1	0.1	0.1	0.1	0.1	0.1	0.715289	0.1	0.1	0.1	0.1
5,8,11,14-Eicosatetraenoic acid	18.838	19.9125	12.1398	13.0007	15.3717	17.4752	11.8014	15.4467	18.2505	15.3911	8.56391	19.8537	12.7426	8.34621	6.95944	21.2069	19.8914	15.9909	8.46171	11.6082	8.9943	9.98301	13.5425	11.3636	6.76345	12.4804	11.398	11.8567	7.91214	9.31592	16.3712	8.03704	17.2437
5-a-Cholestan-3-ol	0.1	2.44025	0.1	0.660463	1.66731	0.982625	0.1	0.1	1.28059	1.37513	0.1	0.1	0.882604	0.1	0.1	0.1	0.1	0.1	0.1	0.1	0.1	0.1	0.1	0.1	0.1	0.1	0.1	0.1	0.1	0.1	0.1	0.1	0.1
6-Octadecenoic acid	2.21961	3.52433	1.89269	2.59012	5.92923	2.97726	2.3123	3.36437	2.57575	1.84023	1.33979	1.93036	2.75111	3.32042	2.76397	2.39218	2.24197	1.4526	1.4882	1.75866	1.31117	4.14343	2.45658	3.54121	3.44606	2.42619	1.18091	2.03474	1.88906	1.52723	3.90096	1.41298	2.53922
9,12-Octadecadienoic acid	62.2472	44.0167	33.9026	39.2698	34.3188	42.2992	38.9054	40.0285	33.656	67.0885	57.5926	72.9986	53.125	52.3996	42.0071	78.2695	68.742	612.095	27.8113	58.099	29.5829	37.0725	33.0591	37.0437	22.7608	63.0813	43.6976	50.1144	32.9752	34.4093	36.9176	30.5641	60.9578
9-Hexadecenoic acid	2.48723	26.3282	17.0411	11.2645	17.4721	7.99027	15.2253	0.1	1.53662	6.90404	1.96107	10.8942	0.1	4.01213	0.1	12.7824	2.99368		10.5907	3.29143	19.9071	1.43227	1.38359	5.57423	0.1	0.1	0.1	0.1	1.9695	10.14	0.1	0.1	0.1
9-Octadecenoic acid	94.5219	142.566	104.142	83.489	87.7255	89.8986	114.543	89.29	63.8252	139.407	81.6285	165.514	90.8561	88.1217	80.1651	199.19	120.2	684.965	77.8239	129.616	82.4426	81.8213	84.67	95.4888	50.8318	103.97	91.9646	77.2602	65.1166	90.7364	84.4018	59.9916	120.554
Adenosine-3-monophosphate	0.1	0.392101	2.13352	3.28184	2.67558	1.54565	0.1	0.690353	0.1	0.1	0.1	1.06287	0.1	0.1	0.1	0.1	0.1	0.1	0.1	0.1	1.85524	0.1	0.1	0.1	0.1	2.08817	1.80135	0.1	0.1	0.828337	1.42755	1.99446	0.1
Adenosine-5-monophosphate	0.1	0.1	1.81815	4.01278	2.64838	0.692538	0.1	0.1	0.1	0.1	0.1	0.1	0.1	0.1	0.1	0.1	0.1	0.1	0.1	0.1	1.66894	0.1	0.1	0.1	0.1	0.1	1.2231	0.1	0.1	0.1	1.04529	0.1	0.1
a-Ketoglutaric acid	4.22719	3.34588	7.4468	11.2279	9.68941	6.97899	5.95651	3.82724	5.28717	5.59851	8.19934	4.48465	5.85043	7.50918	6.64795	0.1	7.9401	0.1	0.1	9.50261	4.70616	13.7223	11.7423	0.1	4.63067	0.1	10.3731	4.51758	8.38071	4.54959	26.3064	7.87445	7.74118
Alanine	51.5927	67.3146	77.0106	127.335	93.5493	75.5977	71.7829	96.3055	118.661	93.0211	79.3028	89.4097	107.461	79.8132	97.2929	72.93	117.12	26.2174	64.0509	85.5995	71.908	118.363	111.715	90.958	99.0679	78.6102	104.898	15.4891	129.075	66.4868	215.766	102.72	120.821
aminomalonic acid	0.1	33.8736	15.9351	25.4425	15.982	14.1113	12.3145	22.6769	23.7806	10.7681	14.008	10.6185	26.715	12.7551	35.0385	7.00666	41.4466	2.89244	14.6906	9.11957	13.3217	24.8613	18.9125	17.4648	25.8463	14.1039	16.4167	0.1	25.5561	17.5723	59.0829	16.2548	16.9946
arabitol	0.889733	1.51073	6.60215	2.30982	1.17366	0.788684	5.1244	0.966478	0.1	0.1	0.1	0.686575	0.341882	1.09499	0.1	0.1	0.1	0.1	0.1	1.05818	1.00518	0.1	0.1	0.1	0.604535	1.0187	0.1	0.1	0.299162	0.1	0.1	0.1	0.1
Aspartic acid	0.1	0.1	0.1	5.888	0.518809	0.1	0.1	0.1	0.1	0.348027	0.1	0.369628	0.1	0.1	0.1	0.1	0.1	0.1	0.1	0.1	0.1	0.1	0.1	0.1	0.445435	0.1	0.576122	0.1	0.1	0.1	1.30531	0.378902	0.1
a-Tocopherol	2.97568	6.36609	3.66142	3.48685	3.29512	3.51781	3.86255	4.32109	3.10166	3.009	3.45655	5.36393	4.11721	3.99018	2.0635	3.39455	7.22444	3.03464	3.50428	1.66151	2.73937	5.37687	3.06365	2.64805	1.02289	3.10827	3.15575	3.18179	2.6701	2.29863	1.57341	1.57916	3.99718
Azelaic acid	0.1	0.1	0.1	0.1	0.1	0.1	0.1	0.1	0.1	1.89023	0.1	1.82474	0.1	0.1	0.1	9.72814	0.1	1.63283	0.1	2.84039	0.1	0.1	0.1	0.1	0.1	1.19082	0.1	0.1	0.1	0.1	0.1	0.1	0.863043
Beta- alanine	0.1	0.1	0.30987	0.1	0.1	0.1	0.1	0.1	0.334311	0.1	0.1	0.1	0.1	0.1	0.1	0.1	0.661366	0.1	0.1	0.1	0.412963	0.405958	0.1	0.1	0.1	0.1	0.179795	0.1	0.213932	0.1	0.409878	0.224747	0.157562
benzene-1,2,3-triol	0.1	0.1	0.1	0.1	0.1	0.1	0.1	0.1	0.1	5.929	0.1	1.96503	0.1	0.1	0.1	2.91519	0.1	0.1	0.1	5.85607	0.1	0.1	0.1	0.1	0.1	2.77346	0.1	0.1	0.1	0.1	0.1	0.1	6.19463
benzene-1,2,4-triol	0.1	0.530476	0.0607873	0.633826	0.398567	0.783461	1.92215	0.900366	0.562762	1.83265	1.2511	2.08432	1.24145	1.58369	1.06422	1.85595	0.1	0.212706	0.956933	1.58471	0.1	0.1	1.33241	1.46866	0.1	0.1	0.97761	0.479479	0.637237	1.04334	0.1	0.248017	2.47196
Butane, 2,3-dihydroxy	0.1	0.1	0.1	0.1	0.1	0.1	0.1	0.1	0.190278	0.1	0.588536	0.1	0.287584	0.1	0.1	0.1	0.1	0.1	0.1	0.1	0.1	0.1	0.543496	0.1	0.1	0.1	0.0367781	0.1	0.354299	0.1	0.798099	0.1	0.1
Butanoic acid, 2,4-dihydroxy	0.1	2.07086	1.16889	0.1	0.1	2.49879	1.81822	1.18941	0.1	0.1	0.1	0.782777	0.1	1.40219	0.1	2.06345	0.1	0.1	1.09656	0.1	0.1	1.80811	0.1	2.71338	0.1	2.34952	4.78464	0.1	0.1	2.02803	0.1	0.1	0.1
Butanoic acid, 2-hydroxy	13.8321	14.6974	20.3675	16.6514	21.3366	15.0707	13.3447	16.2557	16.7046	16.0116	25.0573	18.0537	15.4849	23.0867	23.1281	8.24339	30.3669	12.3645	8.67571	22.1892	19.6343	39.6997	21.68	11.9208	14.73	19.0509	15.6146	14.0078	32.9462	12.7432	20.3393	26.4682	26.6316
Butanoic acid, 3-methyl-3-hydroxy	0.1	0.362586	0.430685	0.1	0.1	0.218579	0.1	0.128064	0.242807	0.1	0.1	0.1	0.312222	0.1	0.1	0.1	0.156547	0.1	0.1	0.296799	0.0376124	0.484146	0.1	0.1	0.1	0.1	0.1	0.11737	0.681683	0.0781977	0.369152	0.1	0.1
Butanoic acid, 4-hydroxy	2.10145	4.11505	3.32249	1.49761	3.44257	2.31334	2.26603	2.28187	2.88793	1.68249	3.88554	3.25896	1.87902	5.64905	1.53568	2.61739	4.5543	0.985239	1.17109	2.51679	2.44134	2.05689	1.31594	3.49938	2.34362	3.44231	4.95485	1.06575	1.54975	2.24542	1.78994	2.10185	5.49915
capric acid	0.1	0.1	0.1	0.842973	1.9386	0.105733	0.1	0.1	0.1	1.67101	0.1	2.19596	1.21369	0.757098	0.1	10.0672	0.1	4.31985	0.1	2.2221	0.1	0.1	0.751168	0.1	0.1	0.1	1.25832	0.906414	0.1	0.428838	2.41914	0.1	1.37771
Cholesta-3,5-diene	1.26473	2.8885	1.12996	1.53383	1.8273	2.05779	0.729162	1.25172	2.07538	0.958094	1.16473	2.07473	1.88397	1.16392	0.785139	0.671599	1.76835	1.26614	1.0734	0.785342	0.859338	1.54557	1.51955	0.806518	0.1	0.858047	1.55365	2.20274	1.82607	0.46828	2.81927	1.27929	0.520389
Cholesterol	970.845	1120.24	623.197	990.936	919.33	893.445	652.782	912.807	820.939	748.994	718.255	687.607	844.486	757.544	649.5	613.39	1060.01	568.655	556.058	436.044	630.81	1121.1	776.546	668.834	331.876	633.601	820.369	706.604	723.133	599.236	666.239	670.114	782.256
Citric acid	108.715	124.664	154.723	152.226	116.095	119.929	130.796	138.303	154.846	91.7544	117.853	121.502	146.219	163.347	115.386	83.3969	178.026	59.2037	87.7272	102.924	114.271	156.725	154.032	121.143	121.133	95.6355	129.512	61.8874	123.683	109.812	178.918	107.601	143.772
Coprostan-3-ol	0.1	0.1	3.52288	0.1	7.99095	0.1	0.1	10.6391	8.96741	0.1	0.430493	0.618627	0.200462	0.1	2.58044	0.1	4.33354	0.1	5.99801	0.1	5.74928	11.4143	0.1	0.1	3.57557	0.1	0.1	11.6898	7.84672	14.122	0.966707	7.44461	0.179894
CYSTEINE	0.1	2.39313	1.23109	0.984533	1.09459	1.43734	0.454187	1.99703	0.805934	0.1	0.827508	0.0745276	2.17958	0.624693	0.656115	0.1	3.8556	0.1	0.771823	0.628955	1.52207	0.1	1.05409	1.39683	1.24841	1.03889	0.371631	0.1	1.02226	0.320179	1.87755	0.1	1.30494
Docosanol	0.744106	0.1	0.1	0.1	0.1	0.1	0.1	0.1	0.1	0.1	0.1	0.1	0.1	0.576281	0.1	0.1	0.1	0.1	0.1	0.1	0.1	0.1	0.043087	0.1	0.1	0.1	0.1	0.1	0.1	0.1	0.1	0.1	0.1
Dodecanoic ACID	1.1099	2.77808	1.30627	1.26901	1.71267	1.00805	1.16461	2.31659	0.257016	0.642196	1.1871	1.07882	1.93051	0.668523	0.81312	10.77	1.65985	1.67378	1.19819	2.07893	1.27904	1.73123	1.52123	1.40693	1.20927	1.48321	1.35022	1.0885	0.366186	0.32065	1.77657	0.211743	0.959949
Eicosanoic acid	0.964438	2.08784	1.43972	1.73907	2.28339	1.17134	1.08709	1.0859	0.955191	1.99059	1.31544	1.90839	1.60121	1.53137	0.1	12.5981	2.14797	9.93074	0.898488	2.93373	1.53201	0.1	1.06851	0.718917	1.19144	1.39732	0.846142	1.61835	1.41996	0.574729	1.71728	1.50149	2.27348
Eicosanol	0.1	0.1	0.1	0.1	0.1	0.1	0.1	0.1	0.1	0.1	0.1	0.1	0.1	0.1	0.1	0.1	0.1	0.1	0.1	0.1	0.1	0.1	0.1	0.1	0.1	0.1	0.1	0.155577	0.1	0.1	0.1	0.1	0.1
Erythritol	0.1	2.21021	2.49043	3.33992	2.69755	1.96339	2.19507	3.42109	2.73597	3.20255	2.34553	2.97272	2.60902	2.61149	2.26239	1.98825	4.37734	1.86079	1.87497	3.46136	1.66924	3.80238	3.55018	2.72967	3.43038	1.68076	3.04324	2.61208	4.21858	2.22785	5.38672	2.51224	4.591
Erythronic acid	0.1	2.25128	3.05044	2.72646	4.34549	2.73143	2.59402	2.76049	3.07284	2.20553	2.70229	1.93183	2.27856	3.35361	2.08503	1.25265	6.13572		1.43427	2.93085	2.34626	4.56492	4.24101	3.11819	2.84458	3.17016	1.48734	1.2934	3.34162	2.37451	4.08038	3.77018	4.92581
erythrose	0.927097	1.17557	0.1	0.1	0.1	0.1	0.1	0.1	0.1	0.1	0.1	0.1	0.1	0.1	1.46038	0.704095	0.1	0.1	0.1	0.873531	0.1	3.91297	0.1	0.1	0.1	0.30115	0.75563	0.914435	0.1	4.14085	1.83453	0.1	8.10026
ethanolamine	45.0482	54.9169	54.458	52.6268	55.6343	56.9603	55.1149	62.623	55.8149	46.7075	55.3738	45.377	61.9725	53.6685	54.323	47.7694	81.5712	25.5374	49.0852	42.7039	61.8352	66.9488	51.9711	57.5688	57.4841	51.1863	56.713	45.4402	74.0333	71.7422	44.7865	45.8296	59.7784
fructose	25.0372	7.92672	6.23272	118.249	96.6854	25.1909	1.96936	11.2277	41.4339	77.0878	121.076	7.69875	181.946	62.681	104.563	3.99318	235.786	17.8213	2.80243	82.4218	4.94668	274.655	234.092	10.3448	85.5574	39.7332	114.588	116.738	176.814	6.39232	958.771	215.072	212.746
Fumaric acid	1.32194	1.97763	3.33585	3.86739	2.85601	2.50405	3.2147	2.69538	2.99514	1.92878	1.91932	2.97822	0.717773	1.98708	2.13107	2.13193	0.824215	1.07202	1.64598	1.96492	2.70957	1.45469	3.7834	2.62836	1.60793	1.57419	2.10856	3.00056	1.28726	1.63447	5.996	3.10842	2.81972
galactose	73.3932	107.483	105.504	47.6116	55.6644	74.3918	90.8356	104.462	67.2618	55.6623	79.4482	111.592	74.5282	93.5644	72.7993	84.5745	144.574	48.0289	68.9277	43.6289	90.6189	70.6084	78.192	127.87	28.8004	64.5279	33.1586	35.547	56.1038	119.983	56.9983	55.4798	87.4803
glucaric acid	0.990242	0.672045	0.989638	0.384932	1.47416	0.509731	0.519606	1.9126	0.957163	0.982423	2.53576	1.24831	1.04747	1.62329	0.663404	1.53449	6.48776	3.90062	1.40581	0.769692	0.594431	1.2818	1.87394	1.55218	0.347019	1.25149	1.56839	0.928811	0.766875	0.632825	0.870831	0.819759	1.60984
Gluconic acid	0.1	0.1	0.1	0.1	0.573074	0.1	0.1	0.1	0.1	0.1	0.1	0.1	0.1	0.1	0.1	0.1	0.1	0.1	0.1	0.1	0.1	0.1	0.1	0.1	0.1	0.1	0.1	0.1	0.1	0.1	0.1	0.1	0.237333
glucose	30617.8	22529.4	24784	16058	18724.6	19465.5	22866.4	23539.1	19861.8	16898.7	21398.9	25020.3	16456.8	21798.5	18018.5	22037.8	30551	26455.8	19411.2	16795.4	20914.3	21172.9	19912.2	24609	12179.7	24138.6	18355.8	18493.8	15396.2	22152.1	12669.3	15201.9	24992.5
GLUCOSE-6-P	0.1	0.1	0.1	0.7217	0.181992	0.1	0.1	0.1	0.1	0.1	0.1	0.1	0.1	0.1	0.1	0.1	0.1	0.1	0.1	0.1	0.1	0.1	0.1	0.1	0.1	0.828275	1.0999	0.1	0.1	0.1	0.319176	0.351688	0.1
glucuronic acid	0.1	0.760764	0.1	0.775574	0.994407	0.1	1.15015	0.139102	0.654997	0.633876	0.1	0.945981	0.534909	0.1	0.61434	0.1	0.1	0.1	0.540222	0.1	0.706421	0.1	0.736463	1.02681	0.452706	0.1	1.15511	0.1	0.819321	0.672232	0.1	0.586147	0.1
Glutamic acid	0.1	1.90839	0.655851	6.24107	3.68025	0.695597	0.216428	2.25355	1.07241	0.646616	1.22971	1.42445	2.6944	2.33015	2.27888	0.1	5.31468	0.1	0.81446	1.08234	1.04622	3.70268	3.83392	0.844277	5.27548	0.352516	3.91261	1.5214	3.69868	0.513772	12.3676	4.01425	2.5819
Glutamine	0.1	0.1	0.1	0.1	0.1	0.1	0.1	0.413428	0.445651		0.259547	0.1	0.227394	0.1	0.1	0.1	1.76673	0.1	0.1	0.1	0.1	0.688812	0.799184	0.620737	0.666594	0.1	0.1	0.1	0.1	0.1	0.1	0.1	0.39767
Glutaric acid	2.68424	2.17493	2.5688	3.40762	4.03938	2.80699	1.75967	2.20656	3.0968	4.7553	10.1706	3.85746	5.45737	4.82908	3.60911	5.90652	5.49008	1.47126	1.33471	7.55334	4.06534	8.5892	4.1603	2.26943	2.38738	2.97287	2.64561	4.05635	6.16442	2.2037	5.17614	3.65119	6.61952
Glutaric acid, 2-hydroxy	0.1	0.1	2.24099	2.38526	2.72361	2.48529	1.56632	2.31459	1.77537	2.15598	3.276	2.62339	2.00055	4.22419	1.35636	2.34084	3.83373	0.1	1.37034	3.00895	2.00311	8.77232	1.95009	1.61395	0.1	3.24615	2.32931	0.1	0.1	1.30509	2.67144	5.15917	3.39143
Glyceric acid	0.1	7.12588	7.04173	10.5325	0.1	0.1	0.1	0.1	0.1	0.1	0.1	0.1	8.73805	0.1	0.1	0.1	0.1	3.14443	0.1	0.1	0.1	12.3736	0.1	0.1	8.50451	0.1	8.68905	0.1	0.1	0.1	8.7121	0.1	4.07823
glycerol	724.265	473.074	877.266	817.345	669.469	402.008	333.222	417.055	421.709	455.954	660.698	299.241	853.977	789.398	547.072	253.228	665.832	413.583	328.944	506.016	416.241	682.224	639.803	715.4	523.658	419.082	284.714	428.499	765.633	345.067	917.521	591.955	737.11
Glycerol-3-p	10.5971	7.61448	8.51213	8.91106	6.81756	7.33217	6.46964	7.49341	5.81648	6.29939	5.58278	9.95544	5.52666	7.87584	2.49336	5.586	8.79443	0.1	5.06171	4.91977	6.38575	5.47824	5.96083	6.14346	3.88386	17.5626	15.3895	2.7917	6.08831	6.80522	9.14271	7.18567	7.74228
glycine	60.3278	72.8781	68.9078	65.2318	48.7285	44.6597	73.8023	58.6294	42.8327	46.3946	42.2538	65.4577	1.30061	0.920703	52.3987	66.6417	59.9582	41.5614	1.0924	41.4618	49.4816	36.7313	54.8699	55.7205	52.9889	49.9299	70.3762	46.6871	47.8773	55.1549	136.06	40.9389	50.0767
GLYCOLIC ACID	19.2457	17.2925	15.6821	13.6555	16.5323	16.0225	19.0023	17.1486	17.6599	12.2557	12.7115	17.231	11.8333	12.2694	14.8226	21.0791	20.052	8.83481	11.6523	12.7301	13.2619	14.8	11.8371	16.7217	12.8055	13.2776	13.1836	7.87943	11.924	12.8562	16.2538	11.3253	15.2215
glyoxylic acid	22.8767	28.365	13.9133	24.2083	23.9187	12.9454	14.0407	13.6852	19.9244	8.98417	13.4374	10.564	15.7273	11.634	19.7391	7.86959	23.2437	4.20712	12.9146	8.92271	18.5962	26.7245	11.3621	13.4521	19.8118	11.1165	17.5395	6.83395	17.417	18.5725	19.5605	15.4956	13.0923
Gulonic acid	8.98233	8.74391	6.85745	5.70609	9.05327	9.70715	7.27136	7.2634	11.1549	6.53298	13.7024	11.8403	6.66228	12.5847	6.58531	4.1788	20.3057	0.651658	9.16551	7.4448	11.5123	12.6843	7.60237	10.8948	3.5109	12.1944	11.6508	7.89334	11.3131	6.21441	5.439	13.0586	18.7548
Hexadecanoic methyl-1	0.1	1.38951	0.655706	0.804427	0.717746	0.717107	0.77343	0.763343	0.513814	0.849229	0.724632	1.36008	1.15998	0.1	0.140015	3.09609	0.683937	0.248906	0.55093	1.16883	0.192741	0.141717	0.599357	0.1	0.369503	0.263246	0.1	0.741344	0.537055	0.22782	0.1	0.238891	0.764374
Hexadecanoic methyl-2	5.04397	0.1	1.05513	1.27998	0.1	0.1	1.57707	0.1	0.1	4.48661	1.00938	4.09614	0.910287	1.45064	2.4771	15.0005	2.04923	2.20023	0.1	5.337	0.1	1.13856	0.1	0.1	0.1	2.58046	1.36665	3.39483	0.1	1.04996	0.173323	0.626397	2.92588
Hexadecanol	0.1	0.1	0.1	0.1	0.1	0.1	0.373372	0.94632	0.1	0.1	0.1	0.1	0.1	0.1	0.1	0.1	0.1	0.1	0.1	0.1	0.786287	0.1	0.1	0.1	0.215329	0.1	0.1	1.19505	0.1	0.1	0.1	0.274448	0.1
Hexadecanol-methyl	2.46351	0.1	0.1	0.1	0.1	0.1	0.188761	0.1	0.1	0.353524	0.263834	0.141529	0.1	0.1	0.1	0.379182	0.1	0.18696	0.0651039	0.193203	0.1	0.1	0.1	0.1	0.1	0.1	0.0867439	3.15767	0.1	0.1	0.1	0.1	0.1
Hexanedioic acid, 2-hydroxy	0.1	0.1	0.1	1.99157	0.1	0.1		0.1	0.1	1.17144	3.9783	1.29789	1.67639	0.1	1.43094	0.1	0.1	0.1	0.1	1.21071	0.1	0.1	0.1	0.1	0.1	0.1	0.1	0.1	0.1	0.1	1.70491	0.1	0.1
hydroxyurea	5.40911	0.1	12.3345	6.72417	12.6955	9.38621	10.1742	0.1	3.0435	2.59404	4.43562	0.1	3.37769	6.43739	4.08147	3.92507	5.60526	2.16046	5.61661	4.64913	8.45229	2.9663	6.3218	5.8406	2.51116	12.637	5.67829	2.82076	5.72889	7.63121	10.694	9.02305	0.1
hypotaurine	0.1	0.1	0.1	0.1	0.1	0.1	0.1	0.1	1.27237	0.1	0.1	0.1	1.32371	0.1	0.1	0.1	0.1	0.1	0.1	0.944406	0.1	0.1	1.32526	0.1	0.1	0.1	0.1	0.1	1.47958	1.49173	6.68621	1.89734	1.48946
Hypoxanthine	0.1	3.97654	0.868607	0.904135	0.729632	0.648864	0.1	0.494777	0.1	0.1	0.1	1.28482	0.1	0.611265	0.1	0.1	0.1	0.1	0.1	0.1	0.728487	0.0723099	0.1	3.64502	0.1	0.579531	2.77269	0.1	0.1	0.1	0.1	0.1	0.1
iminodiacetic acid	15.0785	6.279	3.2354	7.57909	6.8228	4.71001	3.77946	5.43931	6.04106	4.47818	5.49036	4.73046	5.5125	5.35587	0.1	5.03489	0.1	0.1	0.1	3.38688	4.08166	7.68916	5.06435	5.19352	4.9022	4.28224	7.12889	13.9085	5.57817	4.0825	5.26833	5.40165	5.66565
Inosine	0.1	1.49712	1.76851	0.1				0.1	0.1	0.1	0.1	1.69771	0.1	0.1	0.1	0.1	0.1	0.1	1.66229	0.1	0.1	0.1	0.1	3.56562	0.1	0.995565	0.1	0.1	0.1	0.1	0.1	0.1	0.1
Inositol	34.4012	21.3129	25.5732	29.5438	23.4374	21.9455	19.7682	22.1546	32.1329	14.2233	18.4361	19.5937	18.7033	20.3299	20.5497	21.2193	50.8922	25.3346	18.5935	18.6002	29.5323	43.585	25.8087	25.4677	18.2955	30.3782	31.6218	16.4069	28.8462	23.6857	29.1364	22.4908	50.1205
Inositol-2-p	3.74699	3.52249	1.38381	3.27106	3.00523	2.18926	2.10176	3.13528	1.98337	1.09478	1.9348	1.08863	2.02966	0.395304	0.734842	0.1	1.15853	0.1	2.31668	0.1	1.41793	4.77891	2.49564	0.273977	1.02598	1.43947	1.78538	1.88579	2.50873	1.78692	1.57259	2.40531	0.275524
isoleucine	29.8707	26.4338	22.0568	48.8416	26.3514	25.0986	17.8351	44.1494	25.4588	22.9072	47.6735	37.7825	58.4553	35.0009	43.6036	16.1796	62.9361	4.49819	24.2765	25.1369	28.4515	61.828	42.6695	24.077	28.5536	19.8113	25.2593	12.5148	49.1589	22.0411	74.3054	56.7476	55.4475
isopropyl beta-D-1-thiogalactopyranoside	36.459	52.6103	47.5424	30.9766	30.9635	35.4287	49.1802	49.8277	34.8541	31.8423	50.623	47.1597	31.7341	38.4166	22.9045	32.7201	64.5607	12.9831	48.5698	41.6183	35.8183	43.7266	36.2194	55.0797	12.5005	66.9946	61.6312	24.9008	23.9211	34.7455	15.9336	21.0592	50.0293
lactamide	0.913552	7.72549	2.35829	4.57241	5.24076	2.76785	2.13189	2.10117	4.3028	2.23127	3.10017	1.90529	3.40814	1.78877	1.8299	0.781792	4.82581	0.1	1.79857	3.24983	2.36406	5.2263	2.47165	1.88293	2.44823	5.20963	10.9331	2.30657	3.7327	1.4654	3.61393	2.19337	3.61
lactic acid	5740.81	3106.12	3088.14	3614.01	3794.67	3235.14	2674.78	3297.09	3713.57	3151.39	3205.39	3219.99	3216.09	3437.43	3009.57	2396.52	4920.14	4019.87	2151.81	3241.27	2853.36	3995.74	3741.7	3435.13	2365.63	3856.13	4204.44	2186.64	3839.77	2604.52	3765.42	3331.65	4801.55
Leucine	29.5009	25.8253	19.7476	35.1501	33.9213	19.418	16.1187	25.9494	26.8125	28.5026	32.5308	26.7545	39.3248	24.7102	33.6301	19.1926	71.4187	8.26495	18.8251	31.171	27.2162	61.8527	33.7084	22.2483	30.5655	20.4856	34.4023	6.45181	55.6492	19.9423	48.2187	49.9786	42.6803
lysine	17.5065	31.923	18.0139	44.2968	31.1192	19.5469	16.8968	56.1764	61.5433	36.0476	42.6612	41.4815	68.8498	42.8127	58.1929	16.4708	105.169	7.23313	26.03	26.0835	17.3123	84.1032	31.8697	39.4336	42.2657	30.6312	48.4104	6.83003	45.5152	24.1779	59.5893	36.2204	43.9863
malic acid	40.6026	24.6674	44.5183	55.8785	37.9675	20.4592	21.2424	23.6084	36.9315	29.859	25.4664	39.4349	24.8207	30.422	20.8911	28.0115	34.1685	16.0979	14.4885	26.5238	19.6768	52.8955	66.6439	24.9855	23.2332	20.6923	40.7204	26.0862	60.6929	30.1868	86.4573	55.0971	51.9703
Malonic acid	0.513289	0.1	0.1	0.1	1.33147	0.1	0.1	0.1	0.1	0.272218	0.1	0.1	4.48156	0.1	0.1	0.1	0.1	0.1	0.1	0.1	0.1	0.1	0.1	0.1	0.1	0.1	0.1	0.1	0.1	0.1	0.1	3.92671	42.6883
Maltose	0.1	0.281888	0.707158	0.131679	0.204377	0.0918161	0.089338	0.055553	0.322732	0.1	0.1	0.321677	0.1	0.477903	0.1	0.70896	0.368419	0.1	0.298808	0.0603735	0.37174	0.487665	0.0473177	0.142357	0.1	1.44273	0.621992	0.1	0.1	0.15281	0.1	0.05648	0.113205
Mannitol	0.1	0.1	0.1	0.1	0.1	0.1	0.1	0.1	0.1	0.1	0.1	0.1	0.1	0.1	0.1	0.1	0.1	0.1	0.1	0.1	0.1	0.1	0.1	0.1	2.39428	0.1	0.1	0.1	0.474517	0.1	0.1	0.1	0.1
mannose	9.87963	48.4783	0.1	14.8123	16.7344	25.0696	61.1757	48.7428	32.2137	14.423	12.1238	54.4595	15.2564	32.8785	213.982	49.0531	36.9402	5.19994	58.3731	18.3959	69.4991	26.7802	18.2633	29.2706	12.6236	33.7442	3.71533	12.5094	15.5458	45.8256	6.72725	15.985	15.4497
methionine	8.74497	3.96213	1.76323	25.0507	22.4805	4.64799	1.14743	10.7627	24.8337	21.6694	17.5329	4.76835	32.4375	11.7196	10.1425	1.89936	21.0794	0.1	1.49821	24.7487	1.6338	25.2007	21.7619	4.42266	24.3578	5.07776	28.1474	6.61176	33.6598	2.76314	60.1768	29.747	25.6214
methyl-alanine	0.1	0.1	1.75881	0.1	0.1	0.1	0.1	1.38686	0.1	0.1	0.1	1.2148	0.1	0.1	0.1	0.1	0.1	0.1	0.1	0.1	0.1	0.1	0.1	0.1	0.1	0.1	0.1	0.1	0.1	0.1	0.1	0.1	0.1
Methylphosphonothioic acid	1.54351	4.31041	2.81507	4.11452	4.48743	3.06017	2.85141	3.90303	2.90331	3.27962	4.06043	2.87931	5.12557	2.97795	3.24799	2.68828	3.6878	1.02502	2.72389	2.31536	3.13634	5.74502	2.55996	3.05238	3.54924	2.48365	3.18884	1.64435	5.36599	3.75649	2.053	2.88879	2.7444
mimosine	0.1	0.831636	0.448668	0.716027	0.431625	0.469149		0.1	0.724402	0.100842	0.729219	0.197952	1.12882	0.498822	0.547164	0.1	1.23218	0.1	0.116735	0.786518	0.183715	1.27092	0.862315	0.0997252	0.825996	0.214862	0.602334	0.1	0.903129	0.256578	1.35521	0.497761	0.521226
Monomethylphosphate	0.1	0.941085	0.531201	0.646562	1.33202	0.715767	1.31218	1.07586	0.645281	6.31124	0.926055	1.49752	1.11186	1.1177	0.703328	0.1	0.790816	0.1	0.988784	0.1	0.750922	1.12481	1.11484	0.879499	0.1	1.57998	1.05141	0.1	8.26393	0.705264	0.1	0.1	0.1
N-a-Acetyl-L-Lysine	107.384	28.8072	38.6953	110.862	56.6295	42.0312	36.9246	74.1175	57.3578	79.9393	71.3626	85.0005	101.871	70.8689	60.5272	49.0462	90.0776	0.1	48.1984	62.8668	25.1315	71.1378	60.657	48.6618	46.4077	59.3324	101.781	28.6558	87.151	47.3399	156.598	104.906	79.1544
N-Acetyl aspartic acid	0.1	0.1	0.1	1.24293	0.1	0.1	0.1	0.1	0.1	0.1	0.1	0.1	2.88359	0.1	0.1	0.1	4.99733	0.1	0.1	0.1	0.1	2.16734	0.903143	0.1	0.1	0.1	0.1	0.1	2.0569	0.1	2.19691	0.1	0.1
N-Acetylglutamic acid	1.01733	0.1	0.1	2.35133	1.93396	1.83261	1.69952	0.986555	0.579931	2.0528	1.95301	1.98971	1.53809	3.05071	0.1	1.37947	2.24957	0.1	0.1	3.40622	1.75916	1.83412	3.16182	0.1	1.94221	2.63111	3.23193	0.1	0.1	2.55191	6.33233	2.7188	2.85166
N-acetyltryptophan	9.54905	11.2092	10.7073	8.50506	5.97649	6.75897	7.63184	12.8746	14.24	6.18685	7.51406	9.49434	11.5013	12.8549	13.3387	7.47402	14.8261	0.1	5.82029	7.23217	6.25408	11.4168	11.1581	6.81879	7.90728	0.509822	7.0403	2.92701	9.17046	7.73874	25.7807	10.3547	12.1118
NICOTINIC ACID	0.1	1.56389	0.1	0.525139	0.969007	0.1	0.1	0.1	0.759324	0.1	0.1	0.1	0.1	0.1	0.1	0.1	1.37563	0.1	0.738571	0.1	0.1	0.1	0.1	0.1	0.1	0.310501	0.631003	0.1	1.7506	0.132527	0.55924	0.1	0.1
Octadecanol	0.1	0.1	0.1	0.1	0.1	0.1	0.1	0.1	0.1	0.281875	0.1	0.1	0.1	0.1	0.1	0.1	0.1	0.1	0.1	0.1321	0.1	0.1	0.1	0.1	0.1	0.1	0.915685	1.09198	0.1	0.1	0.1	0.1	0.1
Octanoic acid	0.1	0.1	0.1	0.1	0.1	0.1	0.1	0.1	0.1	0.1	0.1	0.1	0.1	0.1	0.1	0.772109	0.1	2.13274	0.1	0.1	0.1	0.1	0.1	0.1	0.1	0.1	0.1	0.1	0.1	0.1	0.1	0.1	0.1
O-Phosphoethanolamine	1.82206	2.1518	1.94783	3.26944	2.06089	2.1049	1.39634	1.94127	0.272943	0.785455	0.599252	1.76372	0.634488	1.09028	0.234891	1.85265	1.78769	0.1	1.60891	1.69995	3.13421	1.17075	1.40064	1.26101	1.46247	4.48377	2.9864	0.612387	1.5548	2.2983	2.32043	1.52796	0.985762
Ornithine	2.50648	5.04006	3.09364	7.83753	5.64297	2.63899	3.90307	6.74223	7.23434	4.33299	7.65187	4.17918	7.37697	5.81433	7.67611	2.32488	15.1568	0.624368	3.97566	11.1079	4.07872	13.0689	7.58459	3.10234	8.75211	3.53239	10.6425	3.15803	12.2958	4.02032	13.5825	10.7559	9.09571
oxalic acid	310.263	325.553	211.74	336.824	326.836	205.277	242.642	245.279	239.519	172.675	245.768	203.318	255.065	239.812	237.648	155.177	276.87	128.534	199.318	155.202	310.087	323.047	189.255	229.265	261.803	185.992	267.055	126.105	330.011	303.048	192.2	236.755	207.37
Oxamic acid	0.1	2.17083	0.827322	1.95941	1.91216	0.40283	0.611488	1.23848	0.932397	0.713621	1.01234	1.78948	1.21753	2.71796	0.1	0.614684	1.35457	0.1	0.627131	0.680814	0.886783	3.5946	0.1	0.866068	1.30283	0.486014	0.782784	0.1	2.17824	1.49021	0.819933	1.30168	1.20063
palmitic acid	358.028	212.456	188.988	198.283	191.693	0.1	209.058	189.233	159.618	245.416	181.373	259.38	183.74	190.051	185.329	742.455	231.497	443.275	165.341	271.491	155.963	165.558	170.658	177.45	128.947	215.257	208.153	216.943	129.804	160.689	169.85	121.468	213.186
Pantothenic acid	0.1	0.1	0.1	1.20003	0.1	0.1	0.1	0.1	1.42564	0.1	0.1	0.1	0.1	0.1	0.1	0.1	0.1	0.1	0.1	0.1	0.1	0.1	1.51384	0.1	1.16279	0.1	0.1	0.1	0.1	0.1	2.48904	0.802062	0.1
phenylalanine	7.49169	15.8593	9.47413	19.3408	12.5973	9.72602	9.1115	15.8665	12.3478	9.55929	13.7315	13.0499	17.1697	12.9773	16.3564	7.36331	28.775	1.90236	9.23583	13.1041	13.9641	24.9106	16.152	11.4642	9.97756	11.941	20.734	9.98474	25.866	10.4767	54.323	19.8973	17.3284
Phosphoenolpyruvate	0.1	0.1	0.175089	4.20998	3.40369	0.115629	0.1	0.1	0.1	0.1	0.1	0.1	0.1	0.1	0.1	0.1	0.1	0.1	0.1	0.1	0.1	0.1	0.1	0.1	0.1	1.00745	0.1	0.1	0.1	0.1	0.1	10.6459	0.1
Phosphoglycolic acid	0.1	0.977892	0.558447	0.566202	0.966824	0.616185	0.442317	0.845093	0.1	0.27779	0.442838	0.380809	0.806358	0.65382	0.822428	0.1	1.27673	0.1	0.693442	0.317316	0.1	1.45491	0.0558611	0.929461	0.0665488	0.528526	0.582429	0.1	1.03464	0.645321	0.151241	0.447114	0.69905
Phosphoric acid	1639.41	1421.49	1406.59	1100.61	1356.85	1142.78	1104.72	1411.88	1323.66	960.955	1054.61	1188.36	1105.83	1110.91	932.453	1041.2	1680.56	802.576	1291.57	917.577	1259.58	1113.74	1172.47	1733.7	1029.66	1231.83	1288.91	857.192	1268.33	1218.53	1420.85	936.801	1156.81
Proline	0.1	1.43937	1.11693	3.73394	3.57937	1.50758	0.926001	2.32567	3.30118	2.96777	3.15898	1.54371	8.97869	2.51152	4.81687	2.34977	5.32104	1.0535	0.871777	5.37215	0.1	5.57414	6.19397	2.03995	3.83688	1.74455	4.37823	4.02229	9.04112	0.121118	25.6222	7.42378	6.15961
PROPAN-1,2-DIOL	1.0997	0.810211	0.921578	0.843687	0.179255	0.943761	1.07076	1.08254	0.731269	0.744264	0.879461	0.517049	1.27526	0.80308	1.79278	0.613361	1.13715	1.05308	0.938555	0.919145	1.36112	0.845659	1.10502	0.776525	0.834574	0.924547	0.877023	0.786641	1.1528	1.13696	0.913647	1.0227	0.548316
Propanoic acid, 3-hydroxy	0.1	1.1969	1.19404	0.1	0.670966	0.665736	0.1	1.31271	0.1	0.287298	1.09151	0.54883	0.689656	0.213172	0.1	0.1	0.928293	0.1	0.1	0.22191	1.04044	0.1	0.1	1.00434	0.602558	0.1	5.28286	0.1	0.1	0.1	0.785764	0.529732	0.815823
pyroglutamic acid	27.4695	34.7885	32.1647	45.9657	31.4474	27.79	29.8277	48.9253	29.9287	27.2002	29.7793	40.2322	38.9615	24.9631	27.7565	29.1006	74.9792	13.1293	39.8936	27.7775	27.5407	33.8834	34.1517	31.1414	26.3616	31.8558	59.2002	30.4694	53.117	37.7199	77.1242	35.2164	36.4862
pyrophosphate (4:1)	11.1731	20.4171	14.6684	17.2094	23.8053	11.9765	13.197	16.9727	15.6801	1.35117	8.25386	3.98579	9.03414	11.4606	15.5917	0.0913004	17.0494	0.1	12.4871	0.685923	17.8676	19.4092	12.254	12.2445	14.2407	8.20663	14.0204	9.56311	16.6488	14.6501	15.5795	13.7419	5.8544
Pyrrole-2-carboxylic acid	0.1	0.889103	0.1	1.79167	0.1	0.436745	0.1	0.1	0.518672	0.1	0.51065	0.1	0.44842	0.1	0.55608	0.1	0.1	0.1	0.1	0.1	0.1	0.430449	0.32498		0.466277	0.1	1.54296	0.1	0.570399	0.133722	0.1	0.1	0.1
pyruvic acid	4.56459	7.42013	8.67908	14.0593	10.1098	9.98044	2.84913	10.9746	12.8123	7.9112	8.09299	8.07935	9.66099	7.47332	11.7667	5.42673	16.5754	2.90717	4.02347	9.71495	6.62734	12.5104	9.67429	7.59104	6.2826	8.52395	19.2497	1.50133	11.6099	10.8477	21.2541	9.09664	9.00162
ribitol	0.1	0.1	0.1	0.1	1.11195	0.1	0.1	0.1	0.1	0.1	0.1	0.1	0.1	0.1	0.167379	0.1	0.1	0.1	0.1	0.1	0.1	1.50751	0.1	0.1	0.1	0.1	0.1	0.417287	0.1	0.1	0.1	0.1	0.1
ribonic acid	0.1	0.583812	0.1	0.603846	1.11829	0.612165	0.1	0.354835	0.948579	0.414029	0.752366	0.922242	0.1	1.27126	0.1	0.1	0.415825	0.1	0.1	0.82524	0.1	0.647161	0.416576	0.690033	0.604502	0.331057	0.517842	0.247412	0.679403	0.1	0.647461	1.08339	0.668084
Ribose	0.1	3.35265	2.46608	2.4149	1.47375	0.954689	3.18274	1.62559	3.18608	0.938074	1.67701	1.06205	2.76135	1.38793	4.18442	1.66986	3.58421	0.1	4.38108	0.88606	2.65004	2.03513	2.36153	1.35102	2.60817	1.84977	2.23499	0.1	1.84196	2.33901	7.7394	1.76783	1.64777
Serine	9.86158	5.39872	11.1965	14.9392	17.3811	13.2184	7.4707	19.2111	22.3593	14.7565	17.6349	12.4337	10.4677	11.0113	12.2624	9.89346	10.873	0.1	11.9092	13.5163	2.04444	14.3938	17.7417	4.41358	22.8243	4.58709	22.9212	0.566858	22.3245	7.27278	165.275	18.5846	21.0229
serotonin	2.48142	0.1	5.29189	8.88582	1.74525	0.1	0.1	0.1	0.1	0.1	0.1	7.27687	0.1	0.1	2.59126	3.89876	0.1	7.94998	0.1	0.1	5.95897	0.1	0.1	0.1	1.12088	4.45996	1.51654	0.1	0.1	1.02284	4.4288	2.73865	0.1
SORBITOL	8.77188	8.03047	9.27559	7.53138	9.26614	5.30633	8.69399	7.15497	7.56142	6.19937	12.5201	6.21689	10.4998	8.62274	7.37051	5.73289	23.0565	7.24155	7.33435	6.37924	5.55407	36.4146	15.0037	8.09874	5.7612	7.917	17.3134	9.90375	16.6835	6.79114	41.2514	19.2331	19.0065
Squalene	2.31646	3.81115	1.47123	1.64905	1.52971	1.88983	2.94927	1.31195	1.31113	1.7206	0.754766	1.44247	1.18142	3.71381	2.04253	1.86672	2.29897	0.1	1.42929	1.12074	1.90339	1.64379	1.32867	1.2425	2.30689	1.18029	2.64471	3.07651	1.90476	1.49934	1.90921	2.45279	1.29921
stearic acid	127.08	196.373	170.525	205.536	199.065	191.7	206.038	186.905	187.989	248.063	200.34	258.441	194.694	199.797	173.627	747.758	241.58	417.3	170.997	287.106	155.755	184.219	184.783	184.317	162.635	231.818	208.249	271.615	174.681	171.617	193.87	138.754	236.666
Succinic acid	352.097	325.021	425.097	261.01	303.303	264.584	270.785	304.38	370.506	230.984	282.197	338.496	199.213	366.65	215.397	264.688	405.754	321.621	197.507	250.658	293.557	401.12	384.051	346.507	163.23	279.215	307.534	244.686	339.866	294.84	278.03	336.387	439.891
sucrose	10.5925	2.19177	0.249771	74.5005	20.5673	6.21879	0.122583	8.20944	20.847	49.1487	23.9805	4.152	63.9289	127.61	10.3565	0.871817	149.053	8.809	0.1	30.515	0.252714	69.6123	52.1491	6.96591	11.3988	13.4329	26.0842	18.1313	33.111	1.77022	104.988	30.1403	38.4549
Tetradecanoic acid	39.3223	45.4896	18.628	0.1	0.1	0.1	0.1	0.1	0.1	10.5844	0.1	0.1	0.1	0.1	10.8194	62.9434	0.1	26.8617	0.1	36.618	10.4901	0.1	0.1	0.1	0.1	0.1	0.1	10.977	0.1	1.2905	0.1	0.1	0.1
Tetradecanoic acid methyl	1.68519	2.79374	1.07076	1.92466	1.83132	0.794629	1.76748	1.5734	1.21064	3.10717	1.49629	2.20693	1.93198	1.91376	0.1	16.0915	2.11877	2.9607	1.75745	4.6323	0.91968	1.39239	1.1387	1.47765	2.64262	1.66089	1.93298	2.0626	1.08992	1.11979	2.9776	0.952632	1.48981
Threonic acid	17.4024	61.2816	26.9124	30.4055	32.4583	28.3026	25.0955	14.4963	28.0483	11.6714	14.6252	12.1693	16.3355	17.1507	15.2155	13.8749	25.3073	8.40554	9.34918	15.5298	0.1	19.0898	21.7992	25.3166	23.4143	21.5335	36.1596	9.21441	15.4419	15.9712	32.1766	18.5355	24.5842
Threonic acid lactone	0.1	0.31175	0.311101	0.806869	0.712202	0.460146	0.1	0.284924	0.498143	0.427066	0.230228	0.373928	0.1	0.217156	0.1	0.266438	0.721269	0.1	0.374425	0.302314	0.466784	2.04383	0.350241	0.754496	1.04042	0.289223	0.433433	0.1	0.452611	0.804505	0.345724	0.513144	1.34291
Threonine	55.989	35.429	16.6909	76.7652	60.6946	33.5646	19.8347	59.773	70.3648	58.8064	64.7266	50.7494	89.1	45.3594	68.5894	27.4759	67.4493	17.1695	28.8968	58.5991	17.7191	61.0779	56.2328	38.4995	61.4048	32.7039	61.1262	29.7386	83.2845	26.537	120.549	66.8921	64.6082
Trehalose	0.1	0.1	0.1	0.1	0.1	0.141607	0.1	0.1	0.1	0.1	0.1	0.1	0.1	0.127544	0.1	0.1	0.1	0.1	0.1	0.1	0.1	0.45142	0.257126	0.1	0.1	0.1	0.1	0.1	0.1	0.1	0.0918716	0.1	0.1
Tryptophan	11.3068	3.57832	2.87654	0.656743	0.787015	3.1435	0.1	11.4465	10.8661	0.488909	2.60658	0.279102	3.68584	3.42175	16.7611	0.1	11.1878	1.83045	0.345689	0.1	1.99036	4.89389	3.50093	0.1	2.41985	4.29127	5.13992	1.14057	8.77703	3.11834	14.2552	4.05636	0.865025
Tyrosine	23.5617	25.5464	14.495	56.1168	49.7602	24.4352	16.7282	48.9903	39.8051	23.6385	36.4405	18.4617	56.4027	21.8928	30.1002	7.60674	57.3358	2.86648	5.63892	8.55605	14.5893	17.1223	84.5561	24.5082	42.1454	10.9195	38.3267	7.03219	38.256	20.2319	149.38	58.5346	55.5949
uracil	0.1	1.48701	1.27234	0.38373	1.26019	0.570793	0.592166	0.71015	1.03574		1.02829	0.0836017	1.68956	0.899186	1.58996	0.324629	2.42411	0.1	0.582119	0.1	0.1	1.83706	0.1	0.347235	0.833234	0.136254	0.66561	0.1	0.938604	1.49325	2.35917	0.674794	0.853528
UREA	2281.72	1434.8	1725	1832.47	1715.63	1357.49	1440.34	1464.81	1625.28	1318.33	1663.55	1130.9	1854.32	1650.35	2082.3	909.241	2132.4	1527.28	1090.5	1558.22	1442.13	1774.36	1712.36	1847.71	1686.58	1659.69	1561.92	1118.41	1795.93	1490.23	1816.84	1484.4	1675.27
URIC ACID	18.4921	93.9221	60.9354	31.7157	39.1927	37.376	53.5481	53.955	47.9391	22.0007	44.6559	38.8525	24.5319	52.1632	27.1515	13.5539	79.0883	2.61084	41.9201	10.2032	75.1043	81.2635	32.7018	74.1934	34.0161	59.1076	58.9949	0.1	37.9981	43.7613	13.3723	37.526	59.7741
Uridine	2.81595	3.66809	8.12111	2.95875	3.8368	2.57226	5.55417	7.48053	5.41597	2.28661	3.17402	7.3926	3.28353	8.85213	3.93097	7.18831	12.0519	4.1181	6.41172	2.79105	4.41546	7.04773	3.59499	5.95724	2.19346	7.66812	6.0054	3.07988	5.15154	6.54738	4.43972	4.33459	11.6909
Uridine-5'-monophosphate	0.1	0.873304	0.1	0.1	0.1	0.1	0.1	0.1	0.1	0.1	0.1	0.1	0.1	0.1	0.1	0.1	0.1	0.1	0.1	0.1	0.1	0.1	0.1	0.1	0.1	0.1	0.1	0.1	0.1	0.1	0.1	0.1	0.1
valine	71.4867	63.063	39.7189	100.489	92.6779	51.564	40.9114	71.7382	75.8525	68.0205	90.4381	56.9259	113.227	64.3489	88.0111	40.425	125.24	11.0146	38.1592	86.2966	57.3067	119.387	80.9036	60.8055	85.1943	54.1238	79.8009	40.8154	140.402	48.9597	70.7255	105.311	97.0666
xanthine	0.420626	5.91565	7.93534	1.62354	3.56874	2.59607	8.11262	4.13296	3.16997	0.508557	4.03865	3.50805	2.27172	4.27619	1.88793	0.1	3.50033	0.1	5.10236	0.1	5.73643	2.53099	2.07426	7.83158	0.677853	5.08928	5.71588	0.1	3.07374	5.05148	2.32578	2.09957	2.26568
XYLITOL	0.1	7.02348	0.1	0.1	0.1	0.1	8.19562	0.1	6.75486	1.33609	5.51921	4.43575	3.92019	1.17635	5.04941	6.22718	8.62679	3.72867	7.17178	0.1	4.76952	7.72896	0.1	6.14913	0.1	5.32515	5.9191	0.1	7.63383	5.3056	6.77188	5.46034	7.80245
xylose	0.1	0.1	0.329735	0.1	0.1	0.1	0.1	0.1	0.1	0.1	0.1	0.1	0.1	0.1	0.1	0.1	0.1	0.1	0.1	0.1	0.1	0.1	0.1	0.1	0.1	0.1	0.1	0.1	0.1	0.353972	0.1	0.1	0.1
